# Supplementary material for: Landscape of associations between long non‐coding RNAs and infiltrating immune cells in liver hepatocellular carcinoma
Source: J Cell Mol Med. 2020 Sep 10;24(19):11243–53. doi: 10.1111/jcmm.15690 (PMC7576285; doi:10.1111/jcmm.15690)
Supplement: Supplementary file 1 — Table S1 [file JCMM-24-11243-s001.xlsx]

## Sheet: Sheet1
Table S1. Characters and clinical follow-up information of LIHC patients and normal control.
Characteristics		Samples		P
		LIHC set	Normal control set
		n=377	n=89
Stage				<0.001a
Not reported		24	10
I		175	35
II		87	19
III		86	23
IV		5	2
Age				0.013b
Mean±SD		59.50±13.46	63.54±14.95
Range		16-90	20-85
Histological grade				<0.001a
Not reported		5	3
G1		55	13
G2		180	46
G3		124	27
G4		13	0
Lymph node metastasis				<0.001a
Absent		258	54
Present		4	2
Unknown		115	33
Survival (days)				0.011b
Mean±SD		927.39±731.49	1234.39±860.77
Range		15-3675	10-3437
State				<0.001a
Living		244	34
Death		133	55
a P-values were determined using chi-square test or Fisher's exact test when appropriate. b P-values were determined using Student's t-test.
