# Supplementary material for: Landscape of associations between long non‐coding RNAs and infiltrating immune cells in liver hepatocellular carcinoma
Source: J Cell Mol Med. 2020 Sep 10;24(19):11243–53. doi: 10.1111/jcmm.15690 (PMC7576285; doi:10.1111/jcmm.15690)
Supplement: Supplementary file 2 — Table S2 [file JCMM-24-11243-s002.xlsx]

## Sheet: Sheet1
Table S2. Experimentally verified immune- or cancer-related genes and lncRNAs in our study.
	LIHC development	LIHC prognosis	Other cancer	Immune	Pubmed ID
MIR9-3HG	No	Yes	Yes	No	30963571, 32506995, 31938968
LINC01939	No	No	Yes	No	30017335, 30683847, 32138544
LINC00853	Yes	Yes	No	No	32525601
LINC01485	No	No	Yes	No	32355515
ABCB4	Yes	Yes	Yes	Yes	29454797, 20460897, 19827165, 25478810, 25367630
FABP4	Yes	Yes	Yes	Yes	29733540, 29171144, 28219080
MMP12	Yes	Yes	Yes	Yes	29101312, 29928435, 21531813
CD1B	Yes	Yes	Yes	Yes	16924493, 27757307, 31783478
TRAF3IP3	No	No	Yes	Yes	29553967, 30115741
IDO1	Yes	Yes	Yes	Yes	30999388, 31168847
MME	Yes	Yes	Yes	Yes	22095385, 28669080, 15464186
CD1A	Yes	Yes	Yes	Yes	30796021, 31606786, 23998914, 16924493
FDX1	Yes	Yes	Yes	No	32304229
DCSTAMP	No	No	Yes	Yes	30845223
SCG2	Yes	Yes	Yes	Yes	30033103, 16545412
ST8SIA1	No	No	Yes	Yes	31537151, 28751193
LMNB1	Yes	Yes	Yes	Yes	30394198, 19522540, 20590665
CD101	No	No	Yes	Yes	30689488
PTGIR	No	No	Yes	Yes	20400695, 31969157
SLC22A4	No	No	Yes	Yes	16670523, 28420426
